# Supplementary material for: Genome-Wide Copy Number Analysis Uncovers a New HSCR Gene: NRG3
Source: PLoS Genet. 2012 May 10;8(5):e1002687. doi: 10.1371/journal.pgen.1002687 (PMC3349728; doi:10.1371/journal.pgen.1002687)
Supplement: Table S5 — List of rare, HSCR-specific genic CNVs. (XLS) [file pgen.1002687.s013.xls]

## Sheet: Rare genic case-unique
ID	Chromosome	Start	End	Type	Loss	Gain	Syndromic	Genes overlapped or nearby (distance in kb)	Asian-specific CNV	Previously reported loci altered in HSCR patients
HSCR-CNVR1.1	1	3127773	3278397	Del	1	0	0	PRDM16 (0)
HSCR-CNVR2.1	1	11733431	11799004	Del	1	0	0	AGTRAP (+0.016); MTHFR (0); CLCN6 (0)
HSCR-CNVR3.1	1	12093561	12191308	Dup	0	1	0	TNFRSF8 (0); TNFRSF1B (0)
HSCR-CNVR4.1	1	15159392	15307844	Dup	0	1	0	KIAA1026 (0)
HSCR-CNVR5.1	1	18442793	18530814	Dup	0	1	0	IGSF21 (0)
HSCR-CNVR6.1	1	28076240	28143324	Dup	0	1	0	C1orf38 (0); RPA2 (0); SMPDL3B (0)
HSCR-CNVR7.1	1	34448342	34458717	Dup	0	1	0	C1orf94 (0)
HSCR-CNVR8.1	1	36324482	36511698	Dup	0	1	0	TEKT2 (0); ADPRHL2 (0); COL8A2 (0); TRAPPC3 (0); MAP7D1 (0); THRAP3 (0)
HSCR-CNVR9.1	1	36707254	36711189	Dup	0	1	0	MRPS15 (+4.627); CSF3R (0)
HSCR-CNVR10.1	1	41996496	42027808	Dup	0	1	0	HIVEP3 (0)
HSCR-CNVR11.1	1	46294913	46374598	Del	1	0	0	PIK3R3 (0)
HSCR-CNVR12.1	1	53670105	53694743	Del	1	0	0	DMRTB1 (-2.916)
HSCR-CNVR13.1	1	54803901	54815345	Dup	0	1	1	ACOT11 (0)
HSCR-CNVR14.1	1	54881566	54892103	Dup	0	1	0	ACOT11 (+8.561); C1orf175 (0)
HSCR-CNVR15.1	1	77165772	77182312	Del	1	0	0	ST6GALNAC5 (0)
HSCR-CNVR15.2	1	77175183	77182312	Del	1	0	1	ST6GALNAC5 (0)
HSCR-CNVR16.1	1	107746244	107787932	Del	1	0	0	NTNG1 (0)
HSCR-CNVR17.1	1	161317925	161404213	Del	1	0	0	RGS4 (+4.709); RGS5 (0)
HSCR-CNVR18.1	1	167932175	167943624	Dup	0	1	0	SELL (0)
HSCR-CNVR19.1	1	171203469	171398531	Del	1	0	0	TNFSF18 (0)
HSCR-CNVR20.1	1	202555674	202558443	Dup	0	1	0	PLEKHA6 (0)
HSCR-CNVR21.1	1	206365192	206393363	Dup	0	1	0	PLXNA2 (0)
HSCR-CNVR22.1	1	207831499	207873851	Dup	0	1	0	CAMK1G (0); LAMB3 (0)
HSCR-CNVR23.1	1	216060761	216086757	Del	1	0	0	SPATA17 (0)
HSCR-CNVR24.1	1	228913302	228922741	Del	1	0	0	AGT (0)
HSCR-CNVR25.1	2	43652	186973	Dup	0	1	0	FAM110C (+7.267)
HSCR-CNVR26.1	2	40277948	40284115	Del	1	0	0	SLC8A1 (0)
HSCR-CNVR27.1	2	70195079	70227285	Dup	0	1	0	C2orf42 (-3.235)
HSCR-CNVR28.1	2	119815193	120256694	Dup	0	1	0	C2orf76 (0); DBI (0); TMEM37 (0); SCTR (0); PCDP1 (0); TMEM177 (0); PTPN4 (0)
HSCR-CNVR29.1	2	157986459	158019049	Dup	0	1	0	PSCDBP (0)
HSCR-CNVR30.1	2	183333670	183473175	Del	1	0	0	DNAJC10 (0); FRZB (0)
HSCR-CNVR31.1	2	208948035	208983044	Del	1	0	0	PTH2R (0)
HSCR-CNVR32.1	2	212872711	212889560	Del	1	0	1	ERBB4 (0)
HSCR-CNVR33.1	2	214749172	214770092	Del	1	0	0	SPAG16 (0)
HSCR-CNVR34.1	2	216861288	217162120	Dup	0	1	0	MARCH4 (0); SMARCAL1 (0); RPL37A (0)
HSCR-CNVR35.1	2	222994691	223002730	Del	1	0	0	SGPP2 (0)
HSCR-CNVR36.1	2	225480248	225618037	Dup	0	1	0	DOCK10 (0)
HSCR-CNVR37.1	2	236327141	236342087	Del	1	0	0	CENTG2 (0)
HSCR-CNVR38.1	2	236460347	236498554	Del	1	0	0	CENTG2 (0)
HSCR-CNVR39.1	2	237820476	238269389	Dup	0	1	0	COL6A3 (0); MLPH (0); PRLH (0); RAB17 (0); LRRFIP1 (0)
HSCR-CNVR40.1	3	2967545	3130047	Dup	0	1	0	CNTN4 (0); IL5RA (0)
HSCR-CNVR41.1	3	10876101	10891332	Dup	0	1	0	SLC6A11 (0)
HSCR-CNVR42.1	3	14533161	14547600	Del	1	0	0	GRIP2 (0)
HSCR-CNVR43.1	3	52466487	52481943	Dup	0	1	0	TNNC1 (+3.389); NISCH (0)
HSCR-CNVR44.1	3	53631089	54041930	Dup	0	1	0	CACNA1D (0); CHDH (0); IL17RB (0); ACTR8 (0); SELK (0)
HSCR-CNVR45.1	3	75317163	76088796	Dup	0	1	0	FRG2C (0); ZNF717 (0)
HSCR-CNVR46.1	3	101925076	102388600	Dup	0	1	1	TFG (0); ABI3BP (0)
HSCR-CNVR47.1	3	114700896	114803002	Del	1	0	0	CCDC52 (0); SIDT1 (0)
HSCR-CNVR48.1	3	135546432	135577858	Del	1	0	0	AMOTL2 (0)
HSCR-CNVR49.1	3	141724410	141942918	Dup	0	1	0	CLSTN2 (0); TRIM42 (0)
HSCR-CNVR50.1	3	160258573	161001612	Dup	0	1	0	IQCJ (0); SCHIP1 (0)
HSCR-CNVR51.1	3	162253017	163191929	Dup	0	1	0	PPM1L (0); B3GALNT1 (0); NMD3 (0); C3orf57 (0); OTOL1 (0)
HSCR-CNVR52.1	3	173668070	173723693	Dup	0	1	0	TNFSF10 (0)
HSCR-CNVR53.1	3	180460538	180489327	Del	1	0	0	KCNMB3 (0)
HSCR-CNVR54.1	3	198490085	198812612	Dup	0	1	0	DLG1 (0); BDH1 (0)
HSCR-CNVR55.1	4	5144424	5288410	Del	1	0	0	STK32B (0)
HSCR-CNVR56.1	4	6970562	6979259	Dup	0	1	0	TBC1D14 (0)
HSCR-CNVR57.1	4	46644419	46662807	Del	1	0	0	GABRA4 (0)
HSCR-CNVR58.1	4	93519211	93631979	Del	1	0	0	GRID2 (0)
HSCR-CNVR59.1	4	162901788	163113553	Del	1	0	0	FSTL5 (0)
HSCR-CNVR60.1	4	183982315	184369557	Dup	0	1	0	DCTD (0); WWC2 (0)
HSCR-CNVR61.1	5	734302	784584	Del	1	0	1	TPPP (0)	Asians30_CNVR_1167.4 (0)
HSCR-CNVR62.1	5	35935021	35944231	Del	1	0	0	CAPSL (0)
HSCR-CNVR63.1	5	37462900	37827253	Dup	0	1	0	WDR70 (0)
HSCR-CNVR64.1	5	54548721	54578328	Del	1	0	0	CCNO (0); DHX29 (-9.501)
HSCR-CNVR65.1	5	55374759	55448597	Dup	0	1	0	ANKRD55 (0)
HSCR-CNVR66.1	5	96435819	96540738	Dup	0	2	1	LIX1 (0); RIOK2 (0)
HSCR-CNVR67.1	5	110694303	110714128	Del	1	0	1	CAMK4 (0)
HSCR-CNVR68.1	5	128596087	128988214	Dup	0	1	0	ADAMTS19 (0)
HSCR-CNVR69.1	5	131807659	131844802	Dup	0	1	0	LOC441108 (0); IRF1 (-1.881)
HSCR-CNVR70.1	5	160128669	160141014	Dup	0	1	0	ATP10B (0)
HSCR-CNVR71.1	5	178627692	178713395	Del	1	0	0	ADAMTS2 (0)
HSCR-CNVR72.1	6	26292020	26398356	Dup	0	1	0	HIST1H2BE (0); HIST1H4D (0); HIST1H3D (0); HIST1H2AD (0); HIST1H2BF (0); HIST1H4E (0); HIST1H2BG (0); HIST1H2AE (0); HIST1H3E (0); HIST1H1D (0); HIST1H4F (0); HIST1H4G (0); HIST1H3F (0); HIST1H2BH (0); HIST1H3G (0); HIST1H2BI (0); HIST1H4H (0)
HSCR-CNVR73.1	6	30092231	30108259	Del	1	0	0	HLA-A29.1 (+7.101)
HSCR-CNVR74.1	6	30495382	30590972	Dup	0	1	1	HLA-E (0)
HSCR-CNVR75.1	6	31636669	32041497	Dup	0	1	0	NFKBIL1 (+2.084); LTA (0); TNF (0); LTB (0); LST1 (0); NCR3 (0); AIF1 (0); BAT2 (0); BAT3 (0); APOM (0); C6orf47 (0); BAT4 (0); CSNK2B (0); LY6G5B (0); LY6G5C (0); BAT5 (0); LY6G6F (0); LY6G6D (0); LY6G6C (0); C6orf25 (0); DDAH2 (0); CLIC1 (0); MSH5 (0); C6orf26 (0); C6orf27 (0); VARS (0); LSM2 (0); HSPA1L (0); HSPA1A (0); HSPA1B (0); C6orf48 (0); NEU1 (0); SLC44A4 (0); EHMT2 (0); ZBTB12 (0); C2 …
HSCR-CNVR76.1	6	33650456	33687639	Del	1	0	0	BAK1 (0); FLJ43752 (0); ITPR3 (-9.499)
HSCR-CNVR77.1	6	40515958	40589484	Dup	0	1	0	LRFN2 (0)
HSCR-CNVR78.1	6	55844208	55854927	Del	1	0	0	BMP5 (0)
HSCR-CNVR79.1	6	80170168	80382049	Dup	0	1	0	LCA5 (0)
HSCR-CNVR80.1	6	80953929	81030384	Dup	0	1	0	BCKDHB (0)
HSCR-CNVR81.1	6	126117006	126165729	Del	1	0	0	HEY2 (0); NCOA7 (0)
HSCR-CNVR82.1	6	162840202	162891538	Del	1	0	0	PARK2 (0)
HSCR-CNVR83.1	7	2079955	2134465	Del	1	0	0	MAD1L1 (0)
HSCR-CNVR84.1	7	2203848	2229050	Del	1	0	0	MAD1L1 (0)
HSCR-CNVR85.1	7	2444799	2560864	Dup	0	1	0	CHST12 (+4.057); GRIFIN (0); LFNG (0); C7orf27 (0); IQCE (-4.293)
HSCR-CNVR86.1	7	3350129	3381972	Del	1	0	1	SDK1 (0)
HSCR-CNVR87.1	7	3506767	3611471	Del	1	0	1	SDK1 (0)
HSCR-CNVR88.1	7	5509202	5727678	Dup	0	1	0	FBXL18 (0); ACTB (0); FSCN1 (0); RNF216 (0)
HSCR-CNVR89.1	7	6957416	7245535	Dup	0	1	0	C1GALT1 (0)
HSCR-CNVR90.1	7	14352157	14391464	Del	1	0	0	DGKB (0)
HSCR-CNVR91.1	7	16880045	16925969	Dup	0	1	0	AGR3 (0)
HSCR-CNVR92.1	7	17974835	18052310	Del	1	0	0	PRPS1L1 (0)
HSCR-CNVR93.1	7	70635658	70993231	Dup	0	1	0	WBSCR17 (0); CALN1 (0)
HSCR-CNVR94.1	7	100480569	100488330	Dup	0	1	0	MUC17 (0)
HSCR-CNVR95.1	7	112369409	112391509	Del	1	0	0	C7orf60 (+2.241)
HSCR-CNVR96.1	7	146910880	146911315	Del	1	0	0	CNTNAP2 (0)
HSCR-CNVR97.1	7	147126299	147213652	Del	1	0	0	CNTNAP2 (0)
HSCR-CNVR98.1	7	147291036	147294868	Del	1	0	0	CNTNAP2 (0)
HSCR-CNVR99.1	7	149851819	149866010	Dup	0	1	0	GIMAP7 (+2.725)
HSCR-CNVR100.1	7	150384397	150463846	Del	1	0	0	ABCB8 (+8.595); ACCN3 (+3.621); CDK5 (0); SLC4A2 (0); FASTK (0); TMUB1 (0); CENTG3 (0)
HSCR-CNVR101.1	7	151457201	151504786	Dup	0	1	0	GALNT11 (+6.841); MLL3 (0)
HSCR-CNVR102.1	7	157919551	157920856	Del	1	0	0	PTPRN2 (0)
HSCR-CNVR103.1	8	1762233	1864038	Dup	0	1	0	ARHGEF10 (0)
HSCR-CNVR104.1	8	3674807	3738538	Del	1	0	0	CSMD1 (0)
HSCR-CNVR105.1	8	4785214	4787997	Del	1	0	0	CSMD1 (0)
HSCR-CNVR106.1	8	6778969	6781429	Del	2	0	0	DEFA6 (+7.961); DEFA4 (0)
HSCR-CNVR107.1	8	14717509	14733048	Del	1	0	0	SGCZ (0)
HSCR-CNVR108.1	8	22786027	24653171	Dup	0	1	0	PEBP4 (0); RHOBTB2 (0); TNFRSF10B (0); TNFRSF10C (0); TNFRSF10D (0); TNFRSF10A (0); CHMP7 (0); LOXL2 (0); ENTPD4 (0); SLC25A37 (0); NKX3-1 (0); STC1 (0); ADAM28 (0); ADAMDEC1 (0); ADAM7 (0)
HSCR-CNVR109.1	8	59793567	60644860	Dup	0	1	0	TOX (0)
HSCR-CNVR110.1	8	104406272	104438991	Dup	0	1	0	FZD6 (0)
HSCR-CNVR111.1	8	109924989	110184852	Dup	0	1	0	TRHR (0)
HSCR-CNVR112.1	8	133991009	134038269	Dup	0	1	0	TG (0)
HSCR-CNVR113.1	9	865134	870777	Del	1	0	0	DMRT1 (0)
HSCR-CNVR114.1	9	5049440	5106616	Del	1	0	0	JAK2 (0)
HSCR-CNVR115.1	9	17696884	17698814	Del	1	0	0	SH3GL2 (0)
HSCR-CNVR116.1	9	128448266	128462604	Del	1	0	0	LMX1B (0)
HSCR-CNVR117.1	9	134061758	134065858	Del	1	0	0	NTNG2 (0)
HSCR-CNVR118.1	9	137544376	137600266	Del	1	0	0	MRPS2 (+8.036); LCN1 (0); OBP2A (0); PAEP (0)
HSCR-CNVR119.1	9	138633496	138695650	Dup	0	1	0	EGFL7 (0); AGPAT2 (0)
HSCR-CNVR120.1	9	139784686	139839211	Del	1	0	0	EHMT1 (0)
HSCR-CNVR121.1	9	140075368	140082544	Del	1	0	0	CACNA1B (0)
HSCR-CNVR122.1	10	3792112	3811561	Dup	0	1	0	KLF6 (0)
HSCR-CNVR123.1	10	11245725	11264671	Dup	0	1	0	CUGBP2 (0)
HSCR-CNVR124.1	10	47030119	48274948	Del	1	0	1	ANXA8L2 (0); FAM21B (0); ANXA8 (0); ANXA8L1 (0); ZNF488 (0); RBP3 (0); GDF2 (0); GDF10 (0)		Del 10q11
HSCR-CNVR125.1	10	49331671	49358861	Del	1	0	0	ARHGAP22 (0)		Del 10q11
HSCR-CNVR126.1	10	62719796	62839957	Dup	0	1	1	TMEM26 (0)
HSCR-CNVR127.1	10	72077157	72098569	Del	1	0	0	ADAMTS14 (-3.995)
HSCR-CNVR128.1	10	80612626	80662387	Del	1	0	1	ZMIZ1 (0)
HSCR-CNVR129.1	10	84034612	84048907	Del	4	0	2	NRG3 (0)
HSCR-CNVR130.1	10	88384713	88426595	Del	1	0	0	OPN4 (0); LDB3 (0)
HSCR-CNVR131.1	10	89515840	89602004	Del	1	0	0	ATAD1 (0); KILLIN (-6.893)
HSCR-CNVR132.1	10	95948321	96226088	Dup	0	1	1	PLCE1 (0); NOC3L (0); TBC1D12 (0)
HSCR-CNVR133.1	10	100266029	100468670	Dup	0	1	0	HPSE2 (0)
HSCR-CNVR134.1	10	105347713	105521751	Del	1	0	0	NEURL (+5.42); SH3PXD2A (0)
HSCR-CNVR135.1	10	108623596	108647170	Del	1	0	0	SORCS1 (0)
HSCR-CNVR136.1	10	134459689	134662388	Dup	0	1	0	C10orf92 (0); C10orf93 (0)
HSCR-CNVR136.2	10	134640172	134837136	Del	1	0	1	GPR123 (0); KNDC1 (0)
HSCR-CNVR137.1	11	2764098	2788117	Del	1	0	0	KCNQ1 (0)
HSCR-CNVR138.1	11	9268610	9398964	Dup	0	1	0	TMEM41B (0); IPO7 (0)
HSCR-CNVR139.1	11	11246167	11258440	Dup	0	1	0	GALNTL4 (0)
HSCR-CNVR140.1	11	11434586	11452626	Del	1	0	0	GALNTL4 (0)
HSCR-CNVR141.1	11	17456461	17491233	Del	1	0	0	ABCC8 (+1.436); USH1C (0)
HSCR-CNVR142.1	11	19876317	19879698	Del	1	0	0	NAV2 (0)
HSCR-CNVR143.1	11	22188941	22209477	Del	1	0	0	TMEM16E (0)
HSCR-CNVR144.1	11	32409501	32419218	Del	1	0	0	WT1 (0)
HSCR-CNVR145.1	11	45790536	45856538	Dup	0	1	0	SLC35C1 (0); CRY2 (0); MAPK8IP1 (-7.239)
HSCR-CNVR146.1	11	76483425	76547422	Del	1	0	0	CAPN5 (0); OMP (0); MYO7A (0)
HSCR-CNVR147.1	11	85828513	115510680	Del	1	0	1	ME3 (0); PRSS23 (0); FZD4 (0); TMEM135 (0); RAB38 (0); CTSC (0); GRM5 (0); TYR (0); NOX4 (0); PSMAL (0); LOC120126 (0); TRIM49 (0); LOC729384 (0); LOC729384 (0); NAALAD2 (0); CHORDC1 (0); FAT3 (0); MTNR1B (0); SLC36A4 (0); CCDC67 (0); C11orf75 (0); KIAA1731 (0); JOSD3 (0); C11orf54 (0); MED17 (0); HEPHL1 (0); PANX1 (0); LOC390243 (0); GPR83 (0); MRE11A (0); ANKRD49 (0); FUT4 (0); PIWIL4 (0); AMOT…
HSCR-CNVR147.2	11	98399232	98413115	Del	1	0	0	CNTN5 (0)
HSCR-CNVR147.3	11	102755298	102772196	Del	1	0	0	DYNC2H1 (0)
HSCR-CNVR147.4	11	104455705	104472002	Del	1	0	0	INCA (0)
HSCR-CNVR147.5	11	112761362	112763275	Del	1	0	0	ANKK1 (-0.447)
HSCR-CNVR148.1	11	116920595	116942146	Dup	0	1	0	DSCAML1 (0)
HSCR-CNVR149.1	11	119587696	134449982	Del	1	0	1	OAF (0); POU2F3 (0); TMEM136 (0); ARHGEF12 (0); GRIK4 (0); TBCEL (0); TECTA (0); SC5DL (0); SORL1 (0); BLID (0); UBASH3B (0); CRTAM (0); C11orf63 (0); BSX (0); HSPA8 (0); ASAM (0); GRAMD1B (0); SCN3B (0); ZNF202 (0); OR6X1 (0); OR6M1 (0); PMP22CD (0); OR8D4 (0); OR4D5 (0); OR6T1 (0); OR10S1 (0); OR10G4 (0); OR10G9 (0); OR10G8 (0); OR10G7 (0); LOH11CR2A (0); OR8G2 (0); OR8G1 (0); OR8G5 (0); OR8D1 …
HSCR-CNVR149.2	11	125794166	125798495	Del	1	0	0	ST3GAL4 (+4.423); KIRREL3 (-1.117)
HSCR-CNVR150.1	12	10431082	10455596	Del	1	0	0	KLRK1 (0); KLRC4 (0); KLRC3 (-0.584)
HSCR-CNVR151.1	12	12988028	13007647	Dup	0	1	0	GPRC5D (0)
HSCR-CNVR152.1	12	62351565	62406115	Dup	0	2	0	DPY19L2 (+2.944)
HSCR-CNVR153.1	12	85766021	85805587	Del	1	0	0	MGAT4C (+9.209)
HSCR-CNVR154.1	12	103560795	103637790	Dup	0	1	0	CHST11 (0)
HSCR-CNVR155.1	12	112752416	112774441	Del	1	0	0	RBM19 (0)
HSCR-CNVR156.1	12	113616005	113690748	Dup	0	1	0	TBX3 (+9.653)
HSCR-CNVR157.1	12	127998668	128008890	Del	1	0	0	GLT1D1 (0)
HSCR-CNVR158.1	12	131822017	131994795	Dup	0	1	0	ANKLE2 (0); GOLGA3 (0); CHFR (0)
HSCR-CNVR159.1	13	28974053	28993301	Del	1	0	0	KIAA0774 (0); SLC7A1 (0)
HSCR-CNVR160.1	13	45014381	45021556	Del	1	0	0	COG3 (+5.62)
HSCR-CNVR161.1	13	61321545	77997415	Del	1	0	1	PCDH9 (0); KLHL1 (0); DACH1 (0); C13orf37 (0); C13orf34 (0); DIS3 (0); PIBF1 (0); KLF5 (0); KLF12 (0); TBC1D4 (0); COMMD6 (0); UCHL3 (0); LMO7 (0); KCTD12 (0); CLN5 (0); FBXL3 (0); MYCBP2 (0); SCEL (0); SLAIN1 (0); EDNRB (0)		Del 13q22
HSCR-CNVR161.2	13	71324824	71329368	Del	1	0	0	DACH1 (0)		Del 13q22
HSCR-CNVR161.3	13	77377386	77421485	Del	1	0	0	EDNRB (0)		Del 13q22
HSCR-CNVR162.1	13	93311791	93318026	Del	1	0	0	GPC6 (0)
HSCR-CNVR163.1	13	95519089	95818706	Dup	0	1	0	HS6ST3 (0)
HSCR-CNVR164.1	13	110084547	110090045	Del	1	0	0	FLJ10769 (0); CARS2 (-1.714)
HSCR-CNVR165.1	13	112792670	112923063	Del	1	0	0	MCF2L (0); F7 (0); F10 (0); PROZ (0); PCID2 (0); CUL4A (0)
HSCR-CNVR166.1	14	32169586	32197977	Del	1	0	0	AKAP6 (0)
HSCR-CNVR167.1	14	32275893	32444293	Dup	0	1	1	AKAP6 (0)
HSCR-CNVR168.1	14	46372864	46437366	Del	1	0	0	MDGA2 (0)
HSCR-CNVR169.1	14	80095170	80841638	Del	1	0	1	C14orf145 (0); TSHR (0); GTF2A1 (0); STON2 (0)
HSCR-CNVR170.1	14	91914123	91952579	Dup	0	1	0	SLC24A4 (0)
HSCR-CNVR171.1	14	94002026	94124555	Dup	0	1	0	SERPINA9 (0); SERPINA12 (0); SERPINA4 (0); SERPINA5 (0)
HSCR-CNVR172.1	15	20539701	26203954	Dup	0	1	0	CYFIP1 (0); NIPA2 (0); NIPA1 (0); GOLGA8E (0); MKRN3 (0); MAGEL2 (0); NDN (0); C15orf2 (0); SNRPN (0); SNURF (0); UBE3A (0); ATP10A (0); GABRB3 (0); GABRA5 (0); GABRG3 (0); OCA2 (0); HERC2 (0)
HSCR-CNVR173.1	15	27006012	27240292	Dup	0	1	0	APBA2 (0); KIAA0574 (0)
HSCR-CNVR174.1	15	42793225	42814192	Dup	0	1	0	B2M (0); TRIM69 (-1.659)
HSCR-CNVR175.1	15	49422190	49485255	Del	1	0	0	CYP19A1 (+4.103); GLDN (0)
HSCR-CNVR176.1	15	58427520	58437340	Del	1	0	0	ANXA2 (0)
HSCR-CNVR177.1	15	64099203	64130426	Del	1	0	0	MEGF11 (0)
HSCR-CNVR178.1	15	64275342	64277817	Dup	0	1	0	MEGF11 (0)
HSCR-CNVR179.1	15	68821067	68832522	Del	1	0	0	UACA (0)
HSCR-CNVR180.1	15	75673919	75868713	Del	1	0	0	LINGO1 (0)
HSCR-CNVR181.1	15	88192925	88215646	Del	1	0	0	AP3S2 (0)
HSCR-CNVR182.1	16	656288	879796	Del	1	0	0	WDR90 (0); RHOT2 (0); RHBDL1 (0); STUB1 (0); LOC339123 (0); WDR24 (0); FBXL16 (0); METRN (0); FAM173A (0); CCDC78 (0); HAGHL (0); NARFL (0); MSLN (0); MPFL (0); RPUSD1 (0); CHTF18 (0); GNG13 (0); LOC388199 (0); LMF1 (0)
HSCR-CNVR183.1	16	5009356	5022290	Del	1	0	0	SEC14L5 (+0.199); NAGPA (0)
HSCR-CNVR184.1	16	6694931	6722678	Del	1	0	0	A2BP1 (0)
HSCR-CNVR185.1	16	8984437	9090078	Dup	0	1	0	C16orf72 (-2.959)
HSCR-CNVR186.1	16	10001618	10020735	Dup	0	1	0	GRIN2A (0)
HSCR-CNVR187.1	16	11689083	11701568	Dup	0	1	0	SNN (+8.574); TXNDC11 (0)
HSCR-CNVR188.1	16	15452523	16164268	Dup	0	1	0	C16orf45 (0); KIAA0430 (0); NDE1 (0); MYH11 (0); C16orf63 (0); ABCC1 (0); ABCC6 (0)
HSCR-CNVR189.1	16	16164268	16197996	Del	1	0	0	ABCC6 (0)
HSCR-CNVR190.1	16	16824638	18514090	Dup	0	1	1	XYLT1 (0); LOC339047 (0); NOMO2 (0)
HSCR-CNVR191.1	16	18728692	28215441	Dup	0	1	1	ARL6IP1 (+8.334); SMG1 (0); TMC7 (0); COQ7 (0); LOC162073 (0); SYT17 (0); TMC5 (0); GDE1 (0); CP110 (0); C16orf62 (0); C16orf88 (0); IQCK (0); GPRC5B (0); GPR139 (0); GP2 (0); UMOD (0); PDILT (0); ACSM5 (0); ACSM2A (0); ACSM2B (0); ACSM1 (0); THUMPD1 (0); ACSM3 (0); EXOD1 (0); LOC81691 (0); DCUN1D3 (0); LYRM1 (0); DNAH3 (0); TMEM159 (0); ZP2 (0); ANKS4B (0); CRYM (0); FLJ41766 (0); RUNDC2B (0); L…
HSCR-CNVR192.1	16	29559989	30085308	Del	1	0	0	SPN (0); QPRT (0); C16orf54 (0); MAZ (0); PRRT2 (0); C16orf53 (0); MVP (0); CDIPT (0); SEZ6L2 (0); ASPHD1 (0); KCTD13 (0); TMEM219 (0); TAOK2 (0); HIRIP3 (0); CCDC95 (0); DOC2A (0); FLJ25404 (0); FAM57B (0); ALDOA (0); PPP4C (0); TBX6 (0); YPEL3 (0); GDPD3 (0); MAPK3 (0)
HSCR-CNVR193.1	16	83398254	83484480	Dup	0	1	0	CRISPLD2 (0)
HSCR-CNVR194.1	16	87307524	87591520	Del	1	0	0	RNF166 (+7.223); C16orf84 (0); CDT1 (0); APRT (0); GALNS (0); TRAPPC2L (0); LOC390748 (0); CBFA2T3 (0)
HSCR-CNVR195.1	17	9897046	9926566	Dup	0	1	1	GAS7 (0)
HSCR-CNVR196.1	17	28773841	28799974	Dup	0	1	0	ACCN1 (0)
HSCR-CNVR197.1	17	33901979	34001045	Del	1	0	0	SNIP (0)
HSCR-CNVR198.1	17	39065034	39154381	Del	1	0	0	MEOX1 (0)		Del 17q21
HSCR-CNVR199.1	17	39620968	39660170	Del	1	0	0	ASB16 (+8.991); C17orf65 (+1.36); TMUB2 (0); ATXN7L3 (0); UBTF (0)	Asians30_CNVR_3536.1 (0)	Del 17q21
HSCR-CNVR200.1	17	44633488	44635651	Dup	0	1	0	GNGT2 (-2.944); ABI3 (-6.936)		Dup 17q21-q23
HSCR-CNVR201.1	17	72885703	72903592	Dup	0	1	0	SEPT9 (0)
HSCR-CNVR202.1	17	77705013	77814474	Dup	0	1	0	CCDC57 (0); SLC16A3 (0); CSNK1D (0)
HSCR-CNVR203.1	17	78597961	78605474	Multi	1	1	1 (gain)	B3GNTL1 (0)
HSCR-CNVR204.1	18	33131303	33212508	Dup	0	1	0	BRUNOL4 (0)
HSCR-CNVR205.1	18	42769214	42784546	Dup	0	1	0	KATNAL2 (0)
HSCR-CNVR206.1	18	48174214	48184688	Del	1	0	0	DCC (0)
HSCR-CNVR207.1	18	72946878	72950515	Dup	0	1	0	MBP (0)
HSCR-CNVR208.1	18	75359569	75551903	Del	1	0	0	NFATC1 (0); CTDP1 (0)
HSCR-CNVR209.1	19	989222	1126396	Dup	0	1	0	CNN2 (0); ABCA7 (0); HMHA1 (0); POLR2E (0); GPX4 (0); SBNO2 (0)
HSCR-CNVR210.1	19	2848881	2904087	Dup	0	2	0	ZNF57 (0); ZNF77 (0)
HSCR-CNVR211.1	19	4439926	4506786	Del	1	0	0	HDGF2 (0); KIAA1881 (0); LSDP5 (0); LRG1 (0); SEMA6B (0)
HSCR-CNVR212.1	19	4617756	4887950	Dup	0	1	0	C19orf10 (0); DPP9 (0); FEM1A (0); TICAM1 (0); M6PRBP1 (0); ARRDC5 (0); UHRF1 (0)
HSCR-CNVR213.1	19	6177006	6193806	Del	1	0	0	MLLT1 (0)
HSCR-CNVR214.1	19	8926510	8971979	Dup	0	1	0	MUC16 (0)
HSCR-CNVR215.1	19	10264947	10615839	Dup	0	1	0	ICAM1 (+6.656); ICAM4 (+4.749); ICAM5 (0); GLP-1 (0); FDX1L (0); RAVER1 (0); ICAM3 (0); TYK2 (0); CDC37 (0); PDE4A (0); KEAP1 (0); S1PR5 (0); ATG4D (0); KRI1 (0); CDKN2D (0); AP1M2 (0); SLC44A2 (0)
HSCR-CNVR216.1	19	13443311	13465815	Dup	0	1	0	CACNA1A (0)
HSCR-CNVR217.1	19	14833526	14845092	Del	1	0	0	OR7A17 (-7.145)
HSCR-CNVR218.1	19	15969217	16116239	Del	1	0	0	TPM4 (0); RAB8A (0); HSH2D (0)
HSCR-CNVR219.1	19	17696831	18568048	Dup	0	1	0	MAP1S (0); FCHO1 (0); B3GNT3 (0); INSL3 (0); JAK3 (0); RPL18A (0); SLC5A5 (0); CCDC124 (0); KCNN1 (0); ARRDC2 (0); IL12RB1 (0); MAST3 (0); PIK3R2 (0); IFI30 (0); FKSG24 (0); RAB3A (0); PDE4C (0); KIAA1683 (0); JUND (0); LSM4 (0); PGPEP1 (0); GDF15 (0); LRRC25 (0); SSBP4 (0); ISYNA1 (0); ELL (0); FKBP8 (0); C19orf50 (0); UBA52 (0); C19orf60 (0); CRLF1 (0)
HSCR-CNVR220.1	19	21495385	21724414	Dup	0	1	0	ZNF429 (0); ZNF100 (0)
HSCR-CNVR221.1	19	21788506	21980549	Del	1	0	0	ZNF43 (0); ZNF208 (0)
HSCR-CNVR222.1	19	53925218	53980700	Del	1	0	0	RASIP1 (0); IZUMO1 (0); FUT1 (0); FGF21 (0); BCAT2 (-9.43)
HSCR-CNVR223.1	19	57561346	57591368	Del	1	0	0	ZNF610 (0); ZNF528 (-1.564)
HSCR-CNVR224.1	19	57877343	57939853	Del	1	0	0	ZNF611 (0)
HSCR-CNVR225.1	19	59374679	59403793	Dup	0	1	0	TMC4 (+6.015); MBOAT7 (0); TSEN34 (0); RPS9 (0); LILRB3 (-8.165)
HSCR-CNVR226.1	19	63590775	63610612	Del	1	0	0	ZNF837 (+6.574); RPS5 (0); ZNF584 (-1.262)
HSCR-CNVR227.1	20	2673727	2819015	Dup	0	1	0	EBF4 (0); CPXM1 (0); C20orf141 (0); FAM113A (0); VPS16 (0); PTPRA (0)
HSCR-CNVR228.1	20	16340109	16347847	Del	1	0	0	KIF16B (0)
HSCR-CNVR229.1	20	31368333	31726623	Del	1	0	0	C20orf114 (+6.988); CDK5RAP1 (0); SNTA1 (0); CBFA2T2 (0); NECAB3 (0); C20orf144 (0); C20orf134 (0); E2F1 (-0.329)
HSCR-CNVR230.1	20	57775525	57788344	Dup	0	1	0	PHACTR3 (0)
HSCR-CNVR231.1	20	60806695	60899589	Dup	0	1	0	NTSR1 (0); C20orf20 (0); OGFR (-7.032)
HSCR-CNVR232.1	20	61498654	61608092	Del	1	0	0	KCNQ2 (0); EEF1A2 (0)
HSCR-CNVR233.1	21	44489758	44597867	Del	1	0	0	ICOSLG (+4.496); DNMT3L (0); AIRE (0); PFKL (0); C21orf2 (0); TRPM2 (-0.044)		Tri21
HSCR-CNVR234.1	21	44974744	45006107	Del	1	0	0	UBE2G2 (-7.275)		Tri21
HSCR-CNVR235.1	22	22862142	22883535	Del	1	0	0	CABIN1 (0)		Tri 22pter-q11
HSCR-CNVR236.1	22	43708083	43740826	Del	1	0	0	PHF21B (0)
HSCR-CNVR237.1	22	47406442	47406839	Del	1	0	0	FAM19A5 (0)
